# Supplementary material for: Case Report: Autoimmune Hemolysis Anemia After Dihydroartemisinin and Piperaquine for Uncomplicated Plasmodium falciparum Malaria
Source: Front Med (Lausanne). 2022 Jan 17;8:756050. doi: 10.3389/fmed.2021.756050 (PMC8801417; doi:10.3389/fmed.2021.756050)
Supplement: Supplementary file 1 [file Table_1.XLS]

## Sheet: Feuil1
	Analysis	Kit	Technique	Analyzer	Test	Reference value	Result
	HBV	Alinity s HBV assay	CMIA	Alinity (Abbott)	HBs Ag		Negative
					HBs Ab	< 10 IU/L	Negative (< 8 IU/L)
					HBc Ab		Negative
	HCV	Alinity s HCV assay	CMIA	Alinity (Abbott)	Ab		Negative
	HIV 1/2	Alinity s HIV Ag/Ab Combo Reagent Kit	CMIA	Alinity (Abbott)	Ab + p24 Ag		Negative
	CMV	Alinity s CMV Assay	CMIA	Alinity (Abbott)	IgG	index < 14.9	> 250
					IgM	index < 1.14	6.34
	CMV (DNA)	Abbott RealTime CMV assay	PCR	M2000rt (Abbott)	viral load in blood		Undetectable
	Chlamydia pneumoniae	NOVA LISA Chlamydia pneumoniae IgM/IgG	EIA	EIA NovaLisa/NovaTec	IgG	< 9 NovaTec Units (NTU)	< 9 NTU
					IgM	< 9 NTU	20 NTU
	Mycoplasma pneumoniae	LIAISON® Mycoplasma pneumoniae IgG/IgM assay	EIA	Liaison XL (DiaSorin)	IgG	< 12	13.6
					IgM	< 12	> 27
	Mycoplasma pneumoniae	LIAISON® Mycoplasma pneumoniae IgG/IgM assay	EIA	Liaison XL (DiaSorin)	IgG	< 12	9.88
					IgM	< 12	7.1
	Coxiella burnetii	-	Indirect ImmunoFluorescence	-	Total Ab		Negative
	EBV	Alinity s EBV assay	CMIA	Alinity (Abbott)	VCA IgG	index < 1.09	1.93
					EBNA IgG	index < 1.09	0.11
					VCA IgM	index < 1.14	0.33
	Parvovirus B19	LIAISON® Biotrin Parvovirus B19 IgG/Igm assay	EIA	Liaison XL (DiaSorin)	IgG	index < 1.3	> 46
					IgM	index < 1.5	3.1
	HTLV 1/2	Alinity s HTLV I/II assay	CMIA	Alinity (Abbott)	Total Ab	index < 1.3	0.11
	HSV	LIAISON® HSV-1/2 IgG/IgM assay	EIA	Liaison XL (DiaSorin)	IgG	index < 1.3	> 30
	HEV	VIDAS® Anti-HEV IgG/IgM assay	ELFA	VIDAS (BioMérieux)	IgG	index < 0.43	2.32
					IgM	index < 0.7	0
	Direct anti-globuline test	ID-card "DC Screening II"			anti IgG and anti C3d		anti C3d
	Antinuclear antibodies	HEp-2000® ANA product					Negative
	Extractable nuclear Antigen	EliA™ tests by Thermo Fisher Scientific				< 2.0 IU/ml	Negative
	Complement system	Optilite et SPAPLUS tests by Binding Site				CH50 41.68 - 95.06 U/ML	26.32
						C4 0.13 - 0.39 g/l	0.1
						C3 0.81 - 1.57 g/l	0.94
	Blood protein electrophoresis						Negative
	Immunofixation						Absence of monoclonal dysglobulinemia
	Rheumatoid factor	EliA™ tests by Thermo Fisher Scientific				< 3.5 IU/ml	Negative
